# Supplementary material for: Altered Metabolic Networks in Mesial Temporal Lobe Epilepsy with Focal to Bilateral Seizures
Source: Brain Sci. 2023 Aug 25;13(9):1239. doi: 10.3390/brainsci13091239 (PMC10526398; doi:10.3390/brainsci13091239)
Supplement: Supplementary file 1 [file brainsci-13-01239-s001.zip]

Archive with 1 entries (1 files):
- brainsci-2507643-supplementary.pdf
